# Supplementary material for: Modulation of E-Cadherin Function through the AmotL2 Isoforms Promotes Ameboid Cell Invasion
Source: Cells. 2023 Jun 21;12(13):1682. doi: 10.3390/cells12131682 (PMC10340588; doi:10.3390/cells12131682)
Supplement: Supplementary file 1 [file cells-12-01682-s001.zip]

Archive with 5 entries (5 files):
- Cells_Holmgren_Suppl. Figs. 230602.pdf
- Fig3A (Bottom Panel) movie 2.avi
- Fig3A (Top Panel) movie 1.avi
- Fig3D (Bottom Panel) movie 4.mov
- Fig3D (Top Panel) movie 3.mov
